# Supplementary material for: Depression and Complicated Grief, and Associated Factors, of Bereaved Family Members of Patients Who Died of Malignant Pleural Mesothelioma in Japan
Source: J Clin Med. 2022 Jun 13;11(12):3380. doi: 10.3390/jcm11123380 (PMC9225633; doi:10.3390/jcm11123380)
Supplement: Supplementary file 1 [file jcm-11-03380-s001.zip]

Archive with 1 entries (1 files):
- jcm-1744012-supplementary.pdf
